# Supplementary material for: High Antioxidant Capacity of Lacticaseibacillus paracasei TDM-2 and Pediococcus pentosaceus TCM-3 from Qinghai Tibetan Plateau and Their Function towards Gut Modulation
Source: Foods. 2023 Apr 27;12(9):1814. doi: 10.3390/foods12091814 (PMC10178559; doi:10.3390/foods12091814)
Supplement: Supplementary file 1 [file foods-12-01814-s001.zip]

Archive with 1 entries (1 files):
- foods-2324950-supplementary.pdf
